# Supplementary material for: Systemic Inflammatory Indices—Systemic Immune-Inflammation Index (SII) and the Systemic Inflammation Response Index (SIRI)—As Potential Rule-Out Biomarkers for Invasive Cervical Carcinoma
Source: Int J Mol Sci. 2025 Dec 31;27(1):435. doi: 10.3390/ijms27010435 (PMC12786036; doi:10.3390/ijms27010435)
Supplement: Supplementary file 1 [file ijms-27-00435-s001.zip]

Archive with 1 entries (1 files):
- ijms-4010806-supplementary.pdf
